# Supplementary material for: Does an instructional video as a stand-alone tool promote the acquisition of practical clinical skills? A randomised simulation research trial of skills acquisition and short-term retention
Source: BMC Med Educ. 2024 Jul 2;24:714. doi: 10.1186/s12909-024-05714-6 (PMC11221112; doi:10.1186/s12909-024-05714-6)
Supplement: Supplementary file 3 — Supplementary Material 3. [file 12909_2024_5714_MOESM3_ESM.xlsx]

## Sheet: additional file - table 1
Study 1	items	group		p-value
		Vid-Self	Self-Vid
Time 0	self assessment [mean (Standard Deviation(SD))]	4.6 (1.3)	4.5 (1.2)
Time 1	test score [mean (SD)]*	14.8 (3.5)	7.7 (2.6)	<0.001*
	self assessment [mean (SD)]	2.9 (0.9)	4.2 (1.2)
Time 2	test score [mean (SD)]	12.5 (3.6)	15.9 (2.2.)	<0.001
	self assessment [mean (SD)]	3.0 (1.1)	2.2 (0.7)
Time 1 to Time 2	change of test score	-2,8	+7.9	<0.001
	gender	female	male	p-value
Time 1	test score [mean (SD)]	11.2 (4.8)	12.0 (4.6)	0.45
Time 2	test score [mean (SD)]	13.3 (3.8)	14.9 (2.9)	0.07
	gender difference between self assessment and performance***	Vid-Self female	Vid-Self male	p-value	Self-Vid female	Self-Vid male	p-value
Time 1	difference	0.26	0.18	0.78	-0.01	-0.56	0.09
Time 2	difference	-0.06	-0.13	0.86	0.34	-0.24	0.049****
Study 2	item	group	group	p-value
		Vid-Self	Self-Vid
	test score [mean (SD)]**	16.5 (3.0)	16.5 (3.1)	0.97
	gender	female	male
	test score [mean (SD)]	16.8 (2.8)	16.2 (3.2)	0.42
	gender difference between self assessment and performance***	Vid-Self female	Vid-Self male	p-value	Self-Vid female	Self-Vid male	p-value
	difference	0.26	0.15	0.78	0.13	-0.55	0.13
* primary endpoint in study 1
** primary endpoint in study 2
*** For comparison of the test scores and self-assessment, which were measured on different scales, we standardised the variables in both studies by subtracting the mean from each score and dividing it by the SD, and tested for differences between genders with a two-sided two sample t-test. Thus, no SD is cited. A Difference > 0 indicates a better score than the self assessment and a difference <…
**** p-value that determined the stratification concerning gender in study 2

## Sheet: additional file 3 - table 2
Study 1
Primary and secondary endpoints for complete sample
Descriptives for study 1
Characteristic	Self-Vid group, N = 361	Vid-Self group, N = 421	p-value2
Score t1	7.7 (2.6)	14.8 (3.5)	<0.001
Score t2	15.9 (2.2)	12.5 (3.6)	<0.001
Unknown	8	11
Difference Score t2 - t1	7.9 (3.4)	-2.8 (2.8)	<0.001
Unknown	8	11
T0 self assessment	4.5 (1.3)	4.6 (1.3)	0.881
T1 self assessment	4.2 (1.2)	3.0 (0.9)	<0.001
T2 self assessment	2.2 (0.7)	3.0 (1.1)	0.002
Unknown	7	11
Difference Self t1 - t0	-0.4 (1.2)	-1.6 (1.2)	<0.001
Difference Self t2 - t0	-2.3 (1.2)	-1.5 (1.2)	0.012
Unknown	7	11
Difference Self t2 - t1	-1.9 (1.1)	0.2 (0.9)	<0.001
Unknown	7	11
1 Mean (SD)
2 Welch Two Sample t-test
p-values for paired t-tests
p-values of paired t-tests for comparison within groups between time points
Comparison	p-values
Self-Vid, Difference Score t2 - t1	<0.0001
Vid-Self, Difference Score t2 - t1	<0.0001
Self-Vid, Difference Self t1 - t0	0.0736
Vid-Self, Difference Self t1 - t0	<0.0001
Self-Vid, Difference Self t2 - t0	<0.0001
Vid-Self, Difference Self t2 - t0	<0.0001
Self-Vid, Difference Self t2 - t1	<0.0001
Vid-Self, Difference Self t2 - t1	0.3253
Primary and some secondary endpoints by sex
Male and female participants are compared, both study sequences are combined here.
In order to compare score and self-assessment, both quantities were standardized, i. e. the mean
of the total sample was subtracted from the raw value and this difference was divided by the standard deviation.
As high scores correspond to good performance, but low values in the self assessment correspond to good perceived
competence, we subtracted the standardized self-assessment value after multiplication by (-1) from the standardized score.
Comparison of male and female participants in study 1
Characteristic	male, N = 341	female, N = 441	p-value2
Score t1	12.0 (4.6)	11.2 (4.8)	0.459
Score t2	14.9 (2.9)	13.3 (3.8)	0.069
Unknown	6	13
Difference Score t2 - t1	2.6 (5.4)	2.0 (7.0)	0.739
Unknown	6	13
T0 Self	4.0 (1.3)	5.0 (1.1)	<0.001
T1 Self	3.2 (1.1)	3.8 (1.2)	0.027
T2 Self	2.2 (0.9)	3.0 (0.9)	0.001
Unknown	6	12
Difference Self t1 - t0	-0.8 (1.2)	-1.2 (1.4)	0.202
Difference Self t2 - t0	-1.8 (1.4)	-1.9 (1.1)	0.647
Unknown	6	12
Difference Self t2 - t1	-0.9 (1.2)	-0.8 (1.6)	0.903
Unknown	6	12
Score standardized - -Self standardized t1	-0.2 (0.9)	0.1 (1.0)	0.129
Score standardized - -Self standardized t2	-0.2 (0.9)	0.1 (1.0)	0.237
Unknown	6	13
1 Mean (SD)
2 Welch Two Sample t-test
Comparison of male and female participants in study 1 by group
Characteristic	Self-Vid group
	male, N = 171	female, N = 191	p-value2
Score t1	8.4 (2.3)	7.1 (2.7)	0.125
Score t2	15.5 (2.3)	16.2 (2.0)	0.391
Unknown	3	5
Difference Score t2 - t1	6.9 (3.4)	8.9 (3.1)	0.119
Unknown	3	5
T0 self assessment	4.2 (1.4)	4.8 (1.1)	0.119
T1 self assessment	3.6 (1.1)	4.6 (1.0)	0.009
T2 self assessment	2.0 (0.6)	2.5 (0.7)	0.065
Unknown	3	4
Difference Self t1 - t0	-0.5 (1.2)	-0.2 (1.2)	0.424
Difference Self t2 - t0	-2.1 (1.5)	-2.4 (1.0)	0.586
Unknown	3	4
Difference Self t2 - t1	-1.5 (1.1)	-2.3 (1.0)	0.056
Unknown	3	4
Score standardized - -Self standardized t1	-0.6 (0.9)	0.0 (0.9)	0.088
Score standardized - -Self standardized t2	-0.2 (0.7)	0.3 (0.8)	0.049
Unknown	3	5
Characteristic	Vid-Self group
	male, N = 171	female, N = 251	p-value2
Score t1	15.6 (3.2)	14.3 (3.6)	0.240
Score t2	14.4 (3.3)	10.9 (3.1)	0.007
Unknown	3	8
Difference Score t2 - t1	-1.8 (2.8)	-3.6 (2.6)	0.068
Unknown	3	8
T0 self assessment	3.8 (1.3)	5.1 (1.1)	0.002
T1 self assessment	2.7 (1.0)	3.1 (0.8)	0.165
T2 self assessment	2.4 (1.1)	3.5 (0.8)	0.007
Unknown	3	8
Difference Self t1 - t0	-1.1 (1.2)	-2.0 (1.0)	0.026
Difference Self t2 - t0	-1.4 (1.3)	-1.5 (1.0)	0.818
Unknown	3	8
Difference Self t2 - t1	-0.2 (0.9)	0.5 (0.8)	0.035
Unknown	3	8
Score standardized - -Self standardized t1	0.2 (0.7)	0.3 (1.0)	0.778
Score standardized - -Self standardized t2	-0.1 (1.1)	-0.1 (1.2)	0.861
Unknown	3	8
1 Mean (SD)
2 Welch Two Sample t-test
Compare drop outs to per protocol participants
Those participants who were not available (“Drop outs”) are compared with those that took part at T2 (“Per Protocol”).
If the statistical tests do not yield significant results, we have no indication that there is a strong selection effect.
Comparison of Dropouts and per protocol particpants
Characteristic	Per protocol, N = 591	Drop Out, N = 191	p-value2
Group			0.794
Self-Vid group	28 (47%)	8 (42%)
Vid-Self group	31 (53%)	11 (58%)
Sex			0.291
male	28 (47%)	6 (32%)
female	31 (53%)	13 (68%)
Age	28.3 (3.4)	28.5 (4.1)	0.859
Previous experience			>0.999
none	30 (51%)	10 (53%)
paramedic 1	2 (3.4%)	0 (0%)
paramedic 2	15 (25%)	5 (26%)
paramedic 3	1 (1.7%)	0 (0%)
nurse	10 (17%)	4 (21%)
intensive care nurse	1 (1.7%)	0 (0%)
Previously trained in intraosseous access	20 (34%)	9 (47%)	0.413
Score t1	11.8 (4.6)	10.8 (4.9)	0.437
T0 self assessment	4.5 (1.3)	4.8 (1.1)	0.306
T1 self assessment	3.4 (1.2)	3.8 (1.0)	0.209
1 n (%); Mean (SD)
2 Fisher’s exact test; Welch Two Sample t-test
Study 2
Primary and secondary endpoints for complete sample
Descriptives for study 2
Characteristic	Vid-Self group, N = 301	Self-Vid group, N = 301	p-value2
Score t1	16.5 (3.0)	16.5 (3.1)	0.966
T0 self assessment	4.5 (1.2)	4.1 (1.1)	0.196
T1 self assessment	2.9 (0.9)	2.5 (0.9)	0.120
Difference Self t1 - t0	-1.6 (1.3)	-1.6 (1.0)	0.912
1 Mean (SD)
2 Welch Two Sample t-test
Primary and secondary endpoints by sex
Comparison of male and female participants in study 2
Characteristic	male, N = 301	female, N = 301	p-value2
Score t1	16.2 (3.2)	16.8 (2.8)	0.417
T0 self assessment	3.9 (1.1)	4.6 (1.2)	0.029
T1 self assessment	2.6 (1.0)	2.8 (0.8)	0.483
Difference Self t1 - t0	-1.3 (1.1)	-1.8 (1.2)	0.094
Score standardized - -Self standardized t1	-0.2 (1.3)	0.2 (0.9)	0.189
1 Mean (SD)
2 Welch Two Sample t-test
